# Supplementary material for: Healthcare Burden and Productivity Loss Due to Narcolepsy in Sweden
Source: Clocks Sleep. 2025 Feb 19;7(1):8. doi: 10.3390/clockssleep7010008 (PMC11843934; doi:10.3390/clockssleep7010008)
Supplement: Supplementary file 1 [file clockssleep-07-00008-s001.zip]

Archive with 1 entries (1 files):
- clockssleep-3416728-supplementary.pdf
